# Supplementary material for: PdStuA Is a Key Transcription Factor Controlling Sporulation, Hydrophobicity, and Stress Tolerance in Penicillium digitatum
Source: J Fungi (Basel). 2023 Sep 18;9(9):941. doi: 10.3390/jof9090941 (PMC10532665; doi:10.3390/jof9090941)
Supplement: Supplementary file 1 [file jof-09-00941-s001.zip]

Archive with 1 entries (1 files):
- jof-2567228-supplementary.pdf
